# Supplementary material for: Inferring Domain-Domain Interactions from Protein-Protein Interactions with Formal Concept Analysis
Source: PLoS One. 2014 Feb 19;9(2):e88943. doi: 10.1371/journal.pone.0088943 (PMC3929762; doi:10.1371/journal.pone.0088943)
Supplement: File S2 — (XLS) [file pone.0088943.s002.xls]

## Sheet: first_100
The top 100 domain-pairs from the Riley dataset as ranked by the concept-based method with four different concept lattice types.
Domain-pairs with smaller IDs have higher rank. Domain-pairs with same <CB, PG> have the same rank.
N(d) is the number of times domain d appears in the protein set. More promiscuous domains have larger N(d) values.
Compared with oa and Oa, the top 100 domain-pairs of both oA and OA are more promiscuous.
CB is the concept-based score. CB = 0 is the maximum score.
PG is the number of scores assigned to a domain-pair less one. PG = 0 is expected for attribute-reduced concept lattices, i.e. oa and Oa.
GDDI = 1 means the domain-pair is a GDDI.
The DOMINE database classifies domain-domain interactions at three levels of confidence: high (HC), medium (MC) and low (LC). NA denotes no classification in DOMINE.
The oA ranking identified significantly more GDDIs and domain-domain interactions which are predicted with high confidence (HC) than the other three rankings.
					oa											Oa											oA											OA
ID	D1	D2	N(D1)	N(D2)	CB	PG	GDDI	DOMINE	3DID		ID	D1	D2	N(D1)	N(D2)	CB	PG	GDDI	DOMINE	3DID		ID	D1	D2	N(D1)	N(D2)	CB	PG	GDDI	DOMINE	3DID		ID	D1	D2	N(D1)	N(D2)	CB	PG	GDDI	DOMINE	3DID
1	Pfam-B_22598	Pfam-B_46629	1	1	0	0	0	NA	0		1	Pfam-B_66017	Ribosomal_L14	1	6	0	0	0	NA	0		1	zf-C2H2	zf-C2H2	255	255	0	21	1	HC	1		1	Pfam-B_1	Pfam-B_1	279	279	0	523	0	NA	0
2	Pfam-B_56812	SmpB	1	1	0	0	0	NA	0		2	Pfam-B_30254	Pfam-B_6747	1	1	0	0	0	NA	0		2	Pkinase	Pkinase	399	399	0	20	1	HC	1		2	Pfam-B_1	Pfam-B_127	279	87	0	372	0	NA	0
3	Glu_synthase	Pfam-B_7693	2	1	0	0	0	NA	0		3	FeoB_C	Pfam-B_53071	1	1	0	0	0	NA	0		3	Pkinase	zf-C2H2	399	255	0	16	0	HC	0		3	Pfam-B_1	Pfam-B_13	279	70	0	316	0	NA	0
4	Pfam-B_6261	Spo7	2	1	0	0	0	NA	0		4	Pfam-B_43298	Pfam-B_469	1	2	0	0	0	NA	0		4	Cyclin_N	Pkinase	42	399	0	13	1	HC	1		4	Pfam-B_1	Pfam-B_87837	279	53	0	290	0	NA	0
5	Pfam-B_594	Pfam-B_594	1	1	0	0	0	NA	0		5	Pfam-B_3129	Pfam-B_3466	2	3	0	0	0	NA	0		5	Pkinase	WD40	399	207	0	13	0	HC	0		5	Pfam-B_1	Pfam-B_87770	279	52	0	278	0	NA	0
6	Pfam-B_65567	Pfam-B_69376	1	1	0	0	0	NA	0		6	Pfam-B_32979	Pfam-B_69350	1	1	0	0	0	NA	0		6	RRM_1	RRM_1	179	179	0	12	1	HC	1		6	Pfam-B_1	Pkinase	279	399	0	243	0	NA	0
7	Pfam-B_27707	Pfam-B_8684	2	1	0	0	0	NA	0		7	Pfam-B_17441	Pfam-B_69756	2	1	0	0	0	NA	0		7	Pfam-B_1	zf-C2H2	279	255	0	12	0	NA	0		7	Pfam-B_1	Pfam-B_86762	279	36	0	184	0	NA	0
8	Pfam-B_8560	Pfam-B_88372	1	1	0	0	0	NA	0		8	Pfam-B_3821	Pfam-B_77802	2	3	0	0	0	NA	0		8	Pkinase	SH2	399	69	0	12	0	HC	0		8	Pfam-B_127	Pfam-B_13	87	70	0	184	0	NA	0
9	Pfam-B_67660	Pfam-B_9524	1	1	0	0	0	NA	0		9	Pfam-B_3372	Vps16_C	3	1	0	0	0	NA	0		9	Pkinase	Pkinase_C	399	42	0	11	1	HC	1		9	PH	Pfam-B_1	77	279	0	169	0	NA	0
10	Pfam-B_6503	Pfam-B_90289	3	1	0	0	0	NA	0		10	Pfam-B_51323	Pfam-B_5330	3	1	0	0	0	NA	0		10	RRM_1	zf-C2H2	179	255	0	11	0	HC	0		10	Pfam-B_1	Pfam-B_624	279	47	0	163	0	NA	0
11	HlyIII	MAGSP	2	1	0	0	0	LC	0		11	GAT	Pfam-B_25237	2	1	0	0	0	NA	0		11	Helicase_C	RRM_1	119	179	0	10	0	HC	0		11	Pfam-B_1	zf-C2H2	279	255	0	158	0	NA	0
12	Pfam-B_37499	eIF-3_p25	1	2	0	0	0	NA	0		12	Pfam-B_48050	Pfam-B_5682	1	4	0	0	0	NA	0		12	Pfam-B_1	Pkinase	279	399	0	10	0	NA	0		12	Pfam-B_1	SH3_1	279	105	0	157	0	NA	0
13	ATP-synt_DE	Pfam-B_3821	3	2	0	0	0	NA	0		13	APG12	Pfam-B_97599	1	2	0	0	0	NA	0		13	Pkinase	efhand	399	90	0	10	0	HC	0		13	Pfam-B_127	Pfam-B_87837	87	53	0	153	0	NA	0
14	Pex14_N	Pfam-B_92879	3	1	0	0	0	NA	0		14	Pfam-B_43416	Pfam-B_48387	1	1	0	0	0	NA	0		14	TPR	zf-C2H2	80	255	0	10	0	NA	0		14	Pfam-B_127	Pfam-B_127	87	87	0	150	0	NA	0
15	Pfam-B_66467	Pfam-B_9013	1	2	0	0	0	NA	0		15	Pfam-B_3338	Pfam-B_9138	2	2	0	0	0	NA	0		15	Pkinase	RRM_1	399	179	0	10	0	HC	1		15	Pfam-B_1	Pfam-B_42829	279	18	0	146	0	NA	0
16	Pfam-B_8778	Pfam-B_8975	2	3	0	0	0	NA	0		16	Pfam-B_52588	Pfam-B_6552	1	1	0	0	0	NA	0		16	Homeobox	zf-C2H2	76	255	0	10	0	HC	0		16	Pfam-B_127	Pfam-B_87770	87	52	0	143	0	NA	0
17	Pfam-B_88102	TFIIA	1	2	0	0	0	NA	0		17	Pfam-B_391	Pfam-B_76778	2	1	0	0	0	NA	0		17	Pkinase	SH3_1	399	105	0	9	0	HC	0		17	IQ	Pfam-B_1	35	279	0	140	0	NA	0
18	Pfam-B_107214	Pfam-B_5310	1	3	0	0	0	NA	0		18	Pfam-B_102317	Pfam-B_8870	1	3	0	0	0	NA	0		18	DEAD	RRM_1	83	179	0	9	0	HC	0		18	Pfam-B_1	efhand	279	90	0	139	0	NA	0
19	Pfam-B_32355	Pfam-B_7138	1	1	0	0	0	NA	0		19	Pfam-B_19281	RNA_pol_Rpb1_R	1	3	0	0	0	NA	0		19	EGF	zf-C2H2	72	255	0	9	0	NA	0		19	Pfam-B_1	Pfam-B_46357	279	13	0	137	0	NA	0
20	Pfam-B_2237	Pfam-B_2794	1	1	0	0	0	NA	0		20	Pfam-B_15036	Pfam-B_19335	1	2	0	0	0	NA	0		20	PDZ	zf-C2H2	60	255	0	9	0	HC	0		20	Pfam-B_1	Pfam-B_7504	279	14	0	134	0	NA	0
21	Pfam-B_55219	Pfam-B_71008	1	1	0	0	0	NA	0		21	Pfam-B_49533	Pfam-B_6982	1	2	0	0	0	NA	0		21	7tm_1	IL8	44	34	0	9	0	HC	0		21	Pfam-B_1	Pfam-B_74436	279	17	0	134	0	NA	0
22	Pfam-B_1039	Pfam-B_591	4	1	0	0	0	NA	0		22	Peptidase_M41	Pfam-B_60381	5	1	0	0	0	NA	0		22	WD40	zf-C2H2	207	255	0	8	0	HC	0		22	Pfam-B_1	zf-C3HC4	279	108	0	129	0	NA	0
23	Pfam-B_4677	dsDNA_bind	1	2	0	0	0	NA	0		23	Pfam-B_26197	Pfam-B_93301	1	2	0	0	0	NA	0		23	Metallophos	Pkinase	53	399	0	8	0	HC	0		23	Pfam-B_1	RRM_1	279	179	0	126	0	NA	0
24	DUF28	Pfam-B_4836	3	2	0	0	0	NA	0		24	DHquinase_I	SIS	1	4	0	0	0	NA	0		24	zf-C2H2	zf-C3HC4	255	108	0	8	0	HC	0		24	EGF	Pfam-B_1	72	279	0	123	0	NA	0
25	Pfam-B_15870	Pfam-B_52785	1	1	0	0	0	NA	0		25	Pfam-B_12170	Pfam-B_80761	6	1	0	0	0	NA	0		25	Pfam-B_2866	zf-C2H2	15	255	0	8	0	NA	0		25	Pfam-B_13	Pfam-B_87837	70	53	0	122	0	NA	0
26	DNA_ligase_A_N	Pfam-B_241	4	1	0	0	0	NA	0		26	Cpn60_TCP1	Pfam-B_4764	24	1	0	0	0	NA	0		26	EGF_CA	zf-C2H2	50	255	0	8	0	NA	0		26	Pfam-B_127	Pfam-B_74436	87	17	0	121	0	NA	0
27	Ferrochelatase	Pfam-B_71013	2	1	0	0	0	NA	0		27	RusA	RusA	1	1	0	0	1	MC	1		27	WD40	WD40	207	207	0	8	1	HC	1		27	Pkinase	SH3_1	399	105	0	120	0	HC	0
28	Pfam-B_386	SLT	2	1	0	0	0	NA	0		28	Pfam-B_22400	Pfam-B_65779	1	1	0	0	0	NA	0		28	Pkinase	zf-C4	399	86	0	8	0	HC	0		28	Pkinase	SH2	399	69	0	117	0	HC	0
29	Pfam-B_61710	Pfam-B_96531	1	1	0	0	0	NA	0		29	Pfam-B_31845	Pfam-B_85840	1	1	0	0	0	NA	0		29	Helicase_C	zf-C2H2	119	255	0	7	0	LC	0		29	Pfam-B_87770	Pfam-B_87837	52	53	0	116	0	NA	0
30	Pfam-B_31769	Pfam-B_60390	1	1	0	0	0	NA	0		30	Pfam-B_617	Pfam-B_9112	4	4	0	0	0	NA	0		30	Ank	Pkinase	83	399	0	7	1	HC	1		30	Pfam-B_1	SMC_N	279	12	0	114	0	NA	0
31	Pfam-B_102356	Pfam-B_43284	3	1	0	0	0	NA	0		31	PP-binding	Pfam-B_24153	7	1	0	0	0	NA	0		31	Pfam-B_1	Ras	279	69	0	7	0	NA	0		31	Pfam-B_127	Pfam-B_46357	87	13	0	114	0	NA	0
32	Pfam-B_61668	Pfam-B_96135	1	1	0	0	0	NA	0		32	Pfam-B_31772	Pfam-B_64719	1	1	0	0	0	NA	0		32	RRM_1	TPR	179	80	0	7	0	NA	0		32	Pfam-B_127	Pkinase	87	399	0	113	0	NA	0
33	Pfam-B_29473	Pfam-B_98842	1	1	0	0	0	NA	0		33	Pfam-B_4840	Pfam-B_75791	5	1	0	0	0	NA	0		33	DEAD	zf-C2H2	83	255	0	7	0	LC	0		33	Pfam-B_1	Pfam-B_42967	279	17	0	112	0	NA	0
34	DUF155	Pfam-B_64245	1	1	0	0	0	NA	0		34	DEP	Pfam-B_22318	9	1	0	0	0	NA	0		34	Cyclin_C	Pkinase	18	399	0	7	1	HC	1		34	Pfam-B_13	Pfam-B_87770	70	52	0	112	0	NA	0
35	Pfam-B_2665	Pfam-B_3798	1	1	0	0	0	NA	0		35	Pfam-B_1726	Pfam-B_52583	2	2	0	0	0	NA	0		35	Homeobox	Homeobox	76	76	0	7	1	HC	1		35	Pfam-B_13	Pfam-B_13	70	70	0	108	0	NA	0
36	Glycogen_syn	Pfam-B_2195	4	1	0	0	0	NA	0		36	Fibrillarin	Pfam-B_67660	4	1	0	0	0	NA	0		36	RRM_1	WD40	179	207	0	7	0	HC	0		36	Pfam-B_1	Pfam-B_70490	279	9	0	107	0	NA	0
37	Pfam-B_79869	Pfam-B_85572	2	1	0	0	0	NA	0		37	Pfam-B_3683	bZIP	1	36	0	0	0	NA	0		37	Pfam-B_1	efhand	279	90	0	7	0	NA	0		37	Pfam-B_1	Pfam-B_88147	279	9	0	107	0	NA	0
38	Pfam-B_44303	Pfam-B_89755	1	1	0	0	0	NA	0		38	Pfam-B_24983	Pfam-B_8811	1	3	0	0	0	NA	0		38	zf-C3HC4	zf-C3HC4	108	108	0	7	0	HC	1		38	Pfam-B_13	Pfam-B_74436	70	17	0	106	0	NA	0
39	F_actin_cap_B	Pfam-B_26544	3	1	0	0	0	NA	0		39	DUF933	Pfam-B_52693	2	2	0	0	0	NA	0		39	Pkinase	TPR	399	80	0	7	0	NA	0		39	Pfam-B_1	WD40	279	207	0	103	0	NA	0
40	Pfam-B_3820	Pfam-B_6375	2	2	0	0	0	NA	0		40	Pfam-B_221	Ribosomal_L15	1	2	0	0	0	NA	0		40	IQ	efhand	35	90	0	7	1	HC	0		40	Pfam-B_13	Pfam-B_46357	70	13	0	103	0	NA	0
41	RNA_pol_Rpb1_7	RNA_pol_Rpc82	3	1	0	0	0	NA	0		41	Pfam-B_93681	Pfam-B_95784	1	1	0	0	0	NA	0		41	Homeobox	Pkinase	76	399	0	7	0	HC	0		41	Pfam-B_13	Pkinase	70	399	0	102	0	NA	0
42	Pfam-B_19281	Pfam-B_92146	1	1	0	0	0	NA	0		42	Pfam-B_13902	Pfam-B_17478	1	1	0	0	0	NA	0		42	HLH	HLH	61	61	0	6	1	HC	1		42	Pfam-B_1	TPR	279	80	0	99	0	NA	0
43	FliS	Pfam-B_14525	1	1	0	0	0	NA	0		43	EMI	TSP_3	1	1	0	0	0	NA	0		43	EGF	Homeobox	72	76	0	6	0	MC	0		43	AAA	Pfam-B_1	100	279	0	99	0	NA	0
44	Pfam-B_15390	Pfam-B_9447	1	1	0	0	0	NA	0		44	Pfam-B_11971	Pfam-B_5052	2	2	0	0	0	NA	0		44	Pfam-B_6	Pkinase	53	399	0	6	0	NA	0		44	GTP_EFTU_D2	Pfam-B_1	35	279	0	98	0	NA	0
45	Pfam-B_16021	Pfam-B_31405	1	1	0	0	0	NA	0		45	Pfam-B_12286	Pfam-B_89226	3	1	0	0	0	NA	0		45	zf-C4	zf-C4	86	86	0	6	1	HC	1		45	Pfam-B_127	Pfam-B_7504	87	14	0	97	0	NA	0
46	Pfam-B_16549	Pfam-B_9687	1	1	0	0	0	NA	0		46	Pfam-B_12407	Ribosomal_S15	1	5	0	0	0	NA	0		46	HLH	zf-C2H2	61	255	0	6	0	LC	0		46	Pfam-B_127	Pfam-B_42829	87	18	0	97	0	NA	0
47	Pfam-B_39690	Pfam-B_92247	1	1	0	0	0	NA	0		47	Pfam-B_22614	Pfam-B_83032	1	4	0	0	0	NA	0		47	Activin_recp	TGFb_propeptide	12	11	0	6	0	LC	0		47	PH	Pfam-B_127	77	87	0	96	0	NA	0
48	Nop14	Pfam-B_26535	1	1	0	0	0	NA	0		48	LPP	Pfam-B_52344	1	1	0	0	0	NA	0		48	ubiquitin	zf-C3HC4	42	108	0	6	0	HC	0		48	Pfam-B_87837	Pfam-B_87837	53	53	0	95	0	NA	0
49	Hom_end	Pfam-B_36642	1	2	0	0	0	NA	0		49	GCC2_GCC3	Pfam-B_104150	1	2	0	0	0	NA	0		49	KH_1	RRM_1	39	179	0	6	0	HC	0		49	Pfam-B_1	Pfam-B_65610	279	11	0	93	0	NA	0
50	ARID	Pfam-B_8424	6	1	0	0	0	NA	0		50	APG12	APG5	1	2	0	0	0	MC	1		50	Ank	TIG	83	23	0	6	1	HC	1		50	Pfam-B_1	Pfam-B_37584	279	10	0	92	0	NA	0
51	COG6	DMAP1	2	1	0	0	0	NA	0		51	Pfam-B_480	Pfam-B_531	1	1	0	0	0	NA	0		51	Pfam-B_127	zf-C2H2	87	255	0	6	0	NA	0		51	Pkinase	Pkinase	399	399	0	92	1	HC	1
52	COPI_C	Pfam-B_39529	3	1	0	0	0	NA	0		52	CDC24	Pfam-B_16565	1	2	0	0	0	NA	0		52	Pkinase	TGF_beta	399	11	0	6	0	MC	0		52	IBN_N	Pfam-B_1	25	279	0	91	0	NA	0
53	Pfam-B_16090	Pfam-B_66752	2	1	0	0	0	NA	0		53	Pfam-B_12306	Pfam-B_7441	2	2	0	0	0	NA	0		53	Ank	RHD	83	14	0	6	1	HC	0		53	Pfam-B_127	SH3_1	87	105	0	91	0	NA	0
54	Pfam-B_12286	Pfam-B_76756	3	2	0	0	0	NA	0		54	Pfam-B_5309	Pfam-B_6692	2	2	0	0	0	NA	0		54	C2	Pkinase	36	399	0	6	0	HC	0		54	Pfam-B_1	Rad50_zn_hook	279	14	0	90	0	NA	0
55	Pfam-B_10615	Pfam-B_34524	1	1	0	0	0	NA	0		55	Pfam-B_101819	Pfam-B_28858	1	2	0	0	0	NA	0		55	TPR	WD40	80	207	0	6	0	NA	0		55	Pfam-B_1	Thioredoxin	279	32	0	89	0	NA	0
56	Pfam-B_48779	Sina	1	3	0	0	0	NA	0		56	Pfam-B_269	Pfam-B_9967	4	1	0	0	0	NA	0		56	LIM	zf-C2H2	37	255	0	6	0	NA	0		56	Pfam-B_13	Pfam-B_7504	70	14	0	89	0	NA	0
57	Pfam-B_12511	Pfam-B_75791	3	1	0	0	0	NA	0		57	Pfam-B_70637	Pfam-B_83507	1	2	0	0	0	NA	0		57	Hormone_recep	Pkinase	76	399	0	6	0	HC	0		57	Pfam-B_1	Pfam-B_30536	279	19	0	89	0	NA	0
58	Pfam-B_100816	Semialdhyde_dh	1	2	0	0	0	NA	0		58	Orn_Arg_deC_N	Pfam-B_19281	5	1	0	0	0	NA	0		58	Pkinase	Ras	399	69	0	6	0	HC	1		58	Pfam-B_1	Pkinase_C	279	42	0	88	0	NA	0
59	Pfam-B_102357	Pfam-B_26535	1	1	0	0	0	NA	0		59	PP-binding	Pfam-B_44445	7	1	0	0	0	NA	0		59	Pkinase	TGFb_propeptide	399	11	0	6	0	NA	0		59	PDZ	Pfam-B_1	60	279	0	88	0	NA	0
60	Pfam-B_14870	Pfam-B_7949	2	2	0	0	0	NA	0		60	Pfam-B_11740	Pfam-B_7826	1	1	0	0	0	NA	0		60	Hormone_recep	zf-C4	76	86	0	6	0	HC	1		60	IQ	Pfam-B_127	35	87	0	87	0	NA	0
61	Pfam-B_15423	Pfam-B_8655	1	2	0	0	0	NA	0		61	Pfam-B_11974	Pfam-B_9454	2	1	0	0	0	NA	0		61	Ank	Ank	83	83	0	6	1	HC	1		61	Pfam-B_13	SH3_1	70	105	0	87	0	NA	0
62	Pfam-B_48884	Pfam-B_9497	4	1	0	0	0	NA	0		62	Pfam-B_27009	Pfam-B_9419	2	1	0	0	0	NA	0		62	Zn_clus	Zn_clus	42	42	0	6	1	HC	1		62	Pfam-B_1	Pfam-B_88768	279	8	0	86	0	NA	0
63	Pfam-B_10915	Pfam-B_37462	1	2	0	0	0	NA	0		63	Pfam-B_102593	Pfam-B_102593	1	1	0	0	0	NA	0		63	Activin_recp	TGF_beta	12	11	0	6	1	HC	1		63	Pfam-B_87770	Pfam-B_87770	52	52	0	86	0	NA	0
64	Pfam-B_19157	Pfam-B_8974	1	1	0	0	0	NA	0		64	Pfam-B_80013	SWIB	1	6	0	0	0	NA	0		64	Homeobox	RRM_1	76	179	0	6	0	HC	0		64	Pfam-B_127	Pfam-B_65610	87	11	0	85	0	NA	0
65	Pfam-B_345	Pfam-B_5974	2	1	0	0	0	NA	0		65	Pfam-B_53270	Pfam-B_7506	1	1	0	0	0	NA	0		65	HSP70	Pkinase	30	399	0	6	0	HC	0		65	Pfam-B_1	Pfam-B_6	279	53	0	85	0	NA	0
66	Nnf1	Pfam-B_87580	1	1	0	0	0	NA	0		66	LON	Pfam-B_30244	2	1	0	0	0	NA	0		66	Ras	Ras	69	69	0	6	1	HC	1		66	IQ	Pfam-B_13	35	70	0	84	0	NA	0
67	Apc15p	Pfam-B_69372	1	1	0	0	0	NA	0		67	Amidohydro_1	DXP_reductoisom	10	1	0	0	0	NA	0		67	Pfam-B_13	Pkinase	70	399	0	6	0	NA	0		67	Pfam-B_127	Pfam-B_86762	87	36	0	82	0	NA	0
68	Pfam-B_78532	Pfam-B_85840	1	1	0	0	0	NA	0		68	Pfam-B_74092	Pfam-B_9541	1	3	0	0	0	NA	0		68	Ras	Yip1	69	4	0	5	0	HC	0		68	PH	Pkinase	77	399	0	82	0	HC	1
69	Pfam-B_19798	Topoisom_I_N	2	2	0	0	0	NA	0		69	Pfam-B_14149	RNA_pol_Rpb1_5	1	9	0	0	0	NA	0		69	BTB	EGF	53	72	0	5	0	LC	0		69	GTP_EFTU	Pfam-B_1	36	279	0	81	0	NA	0
70	Pfam-B_7676	SWIM	1	2	0	0	0	NA	0		70	Pfam-B_3620	Ribosomal_S12	1	5	0	0	0	NA	0		70	Helicase_C	Helicase_C	119	119	0	5	1	HC	1		70	Homeobox	Pfam-B_1	76	279	0	81	0	NA	0
71	Pfam-B_17121	Pfam-B_49619	1	2	0	0	0	NA	0		71	Pfam-B_1272	Pfam-B_64355	3	1	0	0	0	NA	0		71	Metallophos	efhand	53	90	0	5	1	HC	0		71	CH	Pfam-B_1	37	279	0	81	0	NA	0
72	Pfam-B_9991	TAF4	3	2	0	0	0	NA	0		72	Pfam-B_66847	Ubiq_cyt_C_chap	1	1	0	0	0	NA	0		72	Pkinase	zf-C3HC4	399	108	0	5	0	HC	0		72	AAA	AAA	100	100	0	80	1	HC	1
73	Pfam-B_19281	Pfam-B_388	1	3	0	0	0	NA	0		73	Pfam-B_13865	Pfam-B_17486	1	1	0	0	0	NA	0		73	Ank	Pfam-B_1	83	279	0	5	0	NA	0		73	PH	Pfam-B_13	77	70	0	79	0	NA	0
74	Coprogen_oxidas	Pfam-B_1813	2	1	0	0	0	NA	0		74	CarD_TRCF	RNA_pol_Rpb2_6	1	8	0	0	0	NA	0		74	bZIP	bZIP	36	36	0	5	1	NA	0		74	Metallophos	Pfam-B_1	53	279	0	79	0	NA	0
75	Pfam-B_18214	Pfam-B_39160	1	1	0	0	0	NA	0		75	Pfam-B_1328	Pfam-B_2079	1	6	0	0	0	NA	0		75	AAA	WD40	100	207	0	5	0	MC	0		75	Kinesin	Pfam-B_1	32	279	0	78	0	NA	0
76	Pfam-B_64245	Pfam-B_7693	1	1	0	0	0	NA	0		76	Pfam-B_56812	SmpB	1	1	0	0	0	NA	0		76	Pfam-B_1	WD40	279	207	0	5	0	NA	0		76	Pfam-B_1	SMC_hinge	279	9	0	78	0	NA	0
77	Pfam-B_15953	Pfam-B_26302	1	1	0	0	0	NA	0		77	Rhomboid	peroxidase	2	2	0	0	0	LC	0		77	Pfam-B_9775	TIG	7	23	0	5	0	NA	0		77	Pfam-B_42829	Pfam-B_87770	18	52	0	78	0	NA	0
78	Pfam-B_14327	Pfam-B_23075	3	1	0	0	0	NA	0		78	Pfam-B_8811	Pfam-B_9658	3	1	0	0	0	NA	0		78	Pfam-B_1	RRM_1	279	179	0	5	0	NA	0		78	Pfam-B_127	zf-C2H2	87	255	0	77	0	NA	0
79	Pfam-B_56626	Pfam-B_66847	2	1	0	0	0	NA	0		79	Pfam-B_30167	Pfam-B_96161	1	1	0	0	0	NA	0		79	HLH	WD40	61	207	0	5	0	LC	0		79	Pfam-B_1	SMC_C	279	8	0	77	0	NA	0
80	PCI	Pfam-B_2926	34	1	0	0	0	NA	0		80	Mgm101p	Pfam-B_86193	1	1	0	0	0	NA	0		80	Pfam-B_1	Pfam-B_1	279	279	0	5	0	NA	0		80	Pfam-B_13	Pfam-B_65610	70	11	0	77	0	NA	0
81	Pfam-B_78394	Pfam-B_97579	1	1	0	0	0	NA	0		81	Pfam-B_3667	Pfam-B_39062	2	2	0	0	0	NA	0		81	Pfam-B_87837	Pkinase	53	399	0	5	0	NA	0		81	Pfam-B_1	RhoGEF	279	23	0	77	0	NA	0
82	COG6	Pfam-B_21005	2	5	0	0	0	NA	0		82	CBFB_NFYA	Pfam-B_3738	4	1	0	0	0	NA	0		82	Hormone_recep	Hormone_recep	76	76	0	5	1	HC	1		82	I-set	Pfam-B_1	60	279	0	76	0	NA	0
83	Pfam-B_14710	Pfam-B_18244	1	1	0	0	0	NA	0		83	Pfam-B_11684	Pfam-B_75460	1	1	0	0	0	NA	0		83	PP2C	Pkinase	14	399	0	5	0	HC	1		83	Hormone_recep	zf-C4	76	86	0	76	0	HC	1
84	Pfam-B_101548	Prox1	1	1	0	0	0	NA	0		84	PAX	Pfam-B_95487	7	1	0	0	0	NA	0		84	Ank	zf-C2H2	83	255	0	5	0	LC	0		84	Pfam-B_1	Pfam-B_900	279	13	0	76	0	NA	0
85	Pfam-B_19620	Pfam-B_3955	3	4	0	0	0	NA	0		85	Pfam-B_6068	mRNA_cap_C	1	1	0	0	0	NA	0		85	TIG	TIG	23	23	0	5	1	HC	1		85	Pfam-B_42829	Pfam-B_87837	18	53	0	75	0	NA	0
86	Pfam-B_338	Pfam-B_49891	1	2	0	0	0	NA	0		86	Pfam-B_19991	Pfam-B_85950	1	2	0	0	0	NA	0		86	LRR	Skp1_POZ	82	13	0	5	1	NA	0		86	Pfam-B_86762	Pfam-B_87770	36	52	0	75	0	NA	0
87	Pfam-B_13119	Pfam-B_69097	1	1	0	0	0	NA	0		87	Pfam-B_1090	Pfam-B_2559	2	3	0	0	0	NA	0		87	Pkinase	Rad50_zn_hook	399	14	0	5	0	LC	0		87	Pfam-B_74436	zf-C2H2	17	255	0	75	0	NA	0
88	Pfam-B_34442	Pfam-B_36927	1	2	0	0	0	NA	0		88	Pfam-B_20388	Pfam-B_80761	1	1	0	0	0	NA	0		88	F-box	Skp1_POZ	36	13	0	5	0	HC	0		88	Pfam-B_86762	Pfam-B_87837	36	53	0	75	0	NA	0
89	MOSC_N	Pfam-B_13778	2	6	0	0	0	NA	0		89	IBB	Pfam-B_104302	8	1	0	0	0	NA	0		89	Helicase_C	zf-C3HC4	119	108	0	5	0	HC	0		89	Pfam-B_1	Pfam-B_15174	279	8	0	74	0	NA	0
90	EF1G	Pfam-B_3888	4	1	0	0	0	NA	0		90	DUF281	Pfam-B_10582	1	1	0	0	0	NA	0		90	Pfam-B_27335	RHD	6	14	0	5	0	NA	0		90	EGF	EGF_CA	72	50	0	74	0	LC	1
91	Pfam-B_6665	Ribosomal_S5	1	4	0	0	0	NA	0		91	Pfam-B_68916	Pfam-B_779	1	1	0	0	0	NA	0		91	HSP70	WD40	30	207	0	5	0	HC	0		91	Pfam-B_1	SH2	279	69	0	74	0	NA	0
92	Pfam-B_6640	Pfam-B_8884	2	1	0	0	0	NA	0		92	Pfam-B_33343	Pfam-B_86789	1	2	0	0	0	NA	0		92	Pfam-B_5525	zf-C2H2	3	255	0	5	0	NA	0		92	Pfam-B_127	Pfam-B_624	87	47	0	74	0	NA	0
93	DnaB_C	DnaB_C	2	2	0	0	0	LC	1		93	DUF150	Peptidase_M23	1	1	0	0	0	LC	0		93	DnaJ	HSP70	39	30	0	5	0	HC	1		93	Ank	Pfam-B_1	83	279	0	74	0	NA	0
94	Pfam-B_17403	Pfam-B_26535	2	1	0	0	0	NA	0		94	Pfam-B_4276	Pfam-B_8975	2	3	0	0	0	NA	0		94	RRM_1	zf-C3HC4	179	108	0	5	0	MC	0		94	DEAD	Helicase_C	83	119	0	73	1	HC	1
95	Pfam-B_11051	Pfam-B_23881	1	1	0	0	0	NA	0		95	Pfam-B_102966	Pfam-B_5119	1	1	0	0	0	NA	0		95	Pfam-B_1084	zf-C2H2	5	255	0	5	0	NA	0		95	Pfam-B_13	efhand	70	90	0	73	0	NA	0
96	AlaDh_PNT_N	Pfam-B_350	3	5	0	0	0	NA	0		96	Pfam-B_65504	Pfam-B_85431	1	1	0	0	0	NA	0		96	HLH	Hairy_orange	61	11	0	5	0	LC	0		96	Pfam-B_1	SH3_2	279	24	0	72	0	NA	0
97	Pfam-B_41141	Pfam-B_62414	1	1	0	0	0	NA	0		97	Pfam-B_23450	Pfam-B_28720	1	1	0	0	0	NA	0		97	RHD	TIG	14	23	0	5	1	HC	1		97	Pfam-B_127	Pfam-B_42967	87	17	0	72	0	NA	0
98	DUF254	Pfam-B_17620	2	3	0	0	0	NA	0		98	DHHA1	Pfam-B_11255	2	2	0	0	0	NA	0		98	PDZ	RRM_1	60	179	0	5	0	LC	0		98	C1_1	Pfam-B_1	29	279	0	72	0	NA	0
99	Pfam-B_25585	Pfam-B_25585	1	1	0	0	0	NA	0		99	Pfam-B_16992	Pfam-B_44563	2	1	0	0	0	NA	0		99	LRR	RRM_1	82	179	0	5	1	NA	0		99	BTB	EGF	53	72	0	72	0	LC	0
100	Pfam-B_22410	Pfam-B_4033	1	1	0	0	0	NA	0		100	Pfam-B_15070	Pfam-B_20135	3	1	0	0	0	NA	0		100	Pfam-B_13	zf-C2H2	70	255	0	5	0	NA	0		100	Helicase_C	Helicase_C	119	119	0	72	1	HC	1
